# Supplementary material for: [2+2] Cyclo-Addition Reactions for Efficient Polymerization on a HOPG Surface at Ambient Conditions
Source: Nanomaterials (Basel). 2022 Apr 13;12(8):1334. doi: 10.3390/nano12081334 (PMC9031210; doi:10.3390/nano12081334)
Supplement: Supplementary file 1 [file nanomaterials-12-01334-s001.zip]

Archive with 9 entries (6 files):
- nanomaterials-1642676-suppl proof back/
- nanomaterials-1642676-suppl proof back/SI/
- nanomaterials-1642676-suppl proof back/SI/SI_164676.pdf
- nanomaterials-1642676-suppl proof back/SI/VideoS1.mkv
- SI/
- SI/SI_164676.pdf
- SI/VideoS1.mkv
- __MACOSX/SI/._SI_164676.pdf
- __MACOSX/SI/._VideoS1.mkv
